# Supplementary material for: An Engineered IFNγ-Antibody Fusion Protein with Improved Tumor-Homing Properties
Source: Pharmaceutics. 2023 Jan 22;15(2):377. doi: 10.3390/pharmaceutics15020377 (PMC9964878; doi:10.3390/pharmaceutics15020377)
Supplement: Supplementary file 1 [file pharmaceutics-15-00377-s001.zip]

Archive with 1 entries (1 files):
- pharmaceutics-2141545-supplementary.pdf
